# Supplementary material for: XenDB: Full length cDNA prediction and cross species mapping in Xenopus laevis
Source: BMC Genomics. 2005 Sep 14;6:123. doi: 10.1186/1471-2164-6-123 (PMC1261260; doi:10.1186/1471-2164-6-123)
Supplement: Additional File 7 — File containing protein accession numbers of SAGE glioblastoma genes for upload to XenDb system [file 1471-2164-6-123-S7.txt]

NP_000009
NP_115890
NP_058432
NP_000020
NP_112569
NP_001618
NP_006586
NP_001638
NP_000032
NP_000693
NP_569730
XP_030577
NP_473366
NP_001693
AAH00518
NP_068767
NP_060946
NP_055977
NP_899236
NP_003707
AAH07783
NP_001258
NP_001810
NP_001864
AAA93029
NP_001323
NP_036269
BAB70843
NP_115665
NP_620711
NP_115787
NP_003982
NP_005219
NP_055615
NP_001997
NP_060458
NP_061917
NP_060403
AAH29539
NP_699198
NP_005262
NP_001537
NP_116116
NP_068839
NP_112188
NP_115828
NP_000207
XP_376588
NP_056384
NP_054742
NP_115815
NP_002250
NP_054780
NP_055083
NP_002347
NP_037415
NP_002376
NP_061331
NP_689978
XP_044727
XP_371393
NP_057334
NP_004201
NP_006167
NP_006171
NP_055094
NP_002536
NP_065136
BC069420
AAH08075
NP_000524
NP_060223
NP_478059
AAH39259
NP_002838
NP_002842
XP_037438
NP_054778
NP_061866
NP_000976
NP_000652
NP_066959
NP_000322
NP_005054
NP_037375
NP_009212
NP_006207
NP_003017
NP_003018
NP_064594
NP_056949
NP_004162
NP_003052
NP_055925
NP_071420
NP_003072
AAH60818
NP_003076
NP_008872
NP_004675
NP_004589
NP_008882
NP_001054
NP_955366
NP_057077
NP_004606
NP_904358
NP_065710
NP_061828
NP_003351
NP_055047
NP_056457
NP_665699
NP_996890
AAH42558
