# Supplementary material for: XenDB: Full length cDNA prediction and cross species mapping in Xenopus laevis
Source: BMC Genomics. 2005 Sep 14;6:123. doi: 10.1186/1471-2164-6-123 (PMC1261260; doi:10.1186/1471-2164-6-123)
Supplement: Additional File 8 — File containing protein accession numbers of SAGE astrocytoma genes for upload to XenDb system [file 1471-2164-6-123-S8.txt]

NP_003777
NP_001091
NP_001093
NP_064526
NP_001113
NP_001115
NP_000665
NP_647475
NP_004030
NP_059109
NP_071926
NP_786886
NP_542433
NP_001702
NP_940991
NP_057075
NP_003672
NP_000706
NP_060955
NP_005172
NP_004920
NP_001210
NP_001738
NP_620599
NP_001267
NP_003991
NP_001822
NP_004359
NP_000079
NP_000080
BC028178
NP_000384
NP_001839
NP_478055
NP_004360
NP_004381
NP_004878
NP_001545
NP_055717
NP_001341
NP_001911
NP_001919
XP_098238
NP_036374
NP_003827
NP_006136
NP_001934
NP_001955
NP_003743
NP_008977
NP_114437
NP_001966
NP_004438
NP_478136
NP_003881
NP_036313
NP_060636
NP_060673
NP_060751
NP_079012
BAB14550
NP_001447
NP_002014
NP_006723
NP_997188
NP_003498
NP_002029
NP_002037
NP_002070
NP_002501
NP_002087
NP_000508
NP_000508
NP_037464
NP_002107
NP_005505
NP_112420
NP_005336
NP_005337
NP_001531
NP_005523
NP_006323
NP_000588
NP_000589
NP_000590
NP_002169
NP_004508
NP_005492
NP_065166
XP_377912
XP_088315
XP_052620
AAH47548
NP_006753
NP_004681
NP_002296
NP_919308
NP_733821
NP_064555
NP_000419
NP_002334
NP_057264
NP_689517
NP_443103
NP_056344
NP_006030
NP_006088
NP_006608
NP_620587
NP_006160
NP_000909
NP_003678
NP_002649
NP_065955
NP_002659
NP_055918
NP_002696
NP_116222
NP_000940
NP_937877
NP_000981
NP_056229
NP_000989
NP_000996
NP_005611
NP_361012
NP_000593
NP_000053
NP_001226
NP_004198
NP_006507
NP_003054
NP_892120
NP_003107
NP_114427
NP_068766
NP_055951
NP_056226
NP_006465
NP_003177
NP_003555
NP_006511
NP_000349
NP_003245
NP_003246
NP_066926
NP_002151
NP_003280
NP_060704
NP_006000
NP_116093
NP_001060
NP_476527
NP_006304
NP_003367
NP_003371
NP_000543
NP_004175
NP_068834
NP_689570
AAH11786
S69501
NP_115724
